# Supplementary material for: Rapid Profiling of Metabolites Combined with Network Pharmacology to Explore the Potential Mechanism of Sanguisorba officinalis L. against Thrombocytopenia
Source: Metabolites. 2022 Nov 5;12(11):1074. doi: 10.3390/metabo12111074 (PMC9693491; doi:10.3390/metabo12111074)
Supplement: Supplementary file 1 [file metabolites-12-01074-s001.zip]

Archive with 1 entries (1 files):
- metabolites-2008717-supplementary.pdf
